# Supplementary material for: Selection and Validation of Reliable Reference Genes for Gene Expression Studies in Different Genotypes and TRV-Infected Fruits of Peach (Prunus persica L. Batsch) during Ripening
Source: Genes (Basel). 2022 Jan 17;13(1):160. doi: 10.3390/genes13010160 (PMC8775616; doi:10.3390/genes13010160)
Supplement: Supplementary file 1 [file genes-13-00160-s001.zip]

Archive with 1 entries (1 files):
- genes-1532245-Supplementary.pdf
